# Supplementary material for: Transcriptome and Metabolome Integrated Analysis of Two Ecotypes of Tetrastigma hemsleyanum Reveals Candidate Genes Involved in Chlorogenic Acid Accumulation
Source: Plants (Basel). 2021 Jun 24;10(7):1288. doi: 10.3390/plants10071288 (PMC8309080; doi:10.3390/plants10071288)
Supplement: Supplementary file 1 [file plants-10-01288-s001.zip]

Archive with 1 entries (1 files):
- plants-1247736-supplementary.pdf
